# Supplementary material for: Indoor Air Quality Prior to and Following School Building Renovation in a Mid-Atlantic School District
Source: Int J Environ Res Public Health. 2021 Nov 19;18(22):12149. doi: 10.3390/ijerph182212149 (PMC8624555; doi:10.3390/ijerph182212149)
Supplement: Supplementary file 1 [file ijerph-18-12149-s001.zip]

Archive with 1 entries (1 files):
- ijerph-1445771-supplementary.pdf
